# Supplementary material for: Sequence Transpositions Restore Genes on the Highly Degenerated W Chromosomes of Songbirds
Source: Genes (Basel). 2020 Oct 28;11(11):1267. doi: 10.3390/genes11111267 (PMC7692361; doi:10.3390/genes11111267)
Supplement: Supplementary file 1 [file genes-11-01267-s001.zip]

Archive with 2 entries (2 files):
- supplementary_figures.docx
- supplementary_table.xlsx
