# Supplementary material for: Sequence Transpositions Restore Genes on the Highly Degenerated W Chromosomes of Songbirds
Source: Genes (Basel). 2020 Oct 28;11(11):1267. doi: 10.3390/genes11111267 (PMC7692361; doi:10.3390/genes11111267)
Supplement: Supplementary file 1 [file genes-11-01267-s001.zip › supplementary_table.xlsx]

## Sheet: Table S-1
Table S-1 Accessions of NCBI genome assemblies
Species	Common name	Assembly	Sex	Sequencing data from both sexes	Reference
Pseudopodoces humilis	Tibetan ground tit	GCF_000331425.1	Female	Yes	1,2
Geospiza fortis	Medium ground finch	GCF_000277835.1	Female	Yes	3
Passer domesticus	House sparrow	GCA_001700915.1	Female	Yes	4
Corvus brachyrhynchos	American crow	GCF_000691975.1	Female	Yes	3
Corvus cornix	Hooded crow	GCF_000738735.1	Male	Yes	6
Ficedula albicollis	Collared flycatcher	GCF_000247815.1, GCA_900067835.1	Female	Yes	7
Parus major	Great tit	GCF_001522545.2	Male	Yes	9
Parotia lawesii	Lawes’s Parotio	GCA_003713295.1	Female	No	8
Cicinnurus magnificus	Magnificent BOP	GCA_003713285.1	Female	No	8
Paradisaea raggiana	Raggiana BOP	GCA_003713265.1	Female	Yes	8
Cicinnurus regius	King BOP	GCA_003713305.1	Female	No	8
Paradisaea rubra	Red BOP	GCA_003713215.1	Female	Yes	8
Reference
1	Qu, Y. et al. Ground tit genome reveals avian adaptation to living at high altitudes in the Tibetan plateau. Nature Communications 4, 2071 (2013).
2	Cai, Q. et al. Genome sequence of ground tit Pseudopodoces humilis and its adaptation to high altitude. Genome Biol 14, R29 (2013).
3	Zhang, G. et al. Comparative genomics reveals insights into avian genome evolution and adaptation. Science 346, 1311–1320 (2014).
4	Elgvin, T. O. et al. The genomic mosaicism of hybrid speciation. Sci Adv 3, e1602996 (2017).
5	Frankl-Vilches, C. Using the canary genome to decipher the evolution of hormone-sensitive gene regulation in seasonal singing birds. Genome Biol 16, 1–25 (2015).
6	Poelstra, J. W. et al. The genomic landscape underlying phenotypic integrity in the face of gene flow in crows. Science 344, 1410–1414 (2014).
7	Ellegren, H. et al. The genomic landscape of species divergence in Ficedula flycatchers. Nature 491, 756–760 (2013).
8	Xu, L. et al. Dynamic evolutionary history and gene content of sex chromosomes across diverse songbirds. Nat Ecol Evol 3:834–844 (2019).
9	Laine, V. N. et al. Evolutionary signals of selection on cognition from the great tit genome and methylome. Nature Communications 7, 10474 (2016).

## Sheet: Table S-2
Table S-2 Resequencing data of the Darwin's finch and the related species
Taxa	Species	SRA	Sex	Reference
Coerebinae (Darwin's finch)	Cactospiza_pallida	SRR1607494	M	1
Coerebinae (Darwin's finch)	Cactospiza_pallida	SRR1607498	F	1
Coerebinae (Darwin's finch)	Camarhynchus_parvulus	SRR1607504	M	1
Coerebinae (Darwin's finch)	Camarhynchus_parvulus	SRR1607506	F	1
Coerebinae (Darwin's finch)	Camarhynchus_psittacula	SRR1607543	F	1
Coerebinae (Darwin's finch)	Camarhynchus_psittacula	SRR1607545	M	1
Coerebinae (Darwin's finch)	Geospiza_conirostris	SRR1607300	M	1
Coerebinae (Darwin's finch)	Geospiza_conirostris	SRR1607318	F	1
Coerebinae (Darwin's finch)	Geospiza_difficilis	SRR1607400	F	1
Coerebinae (Darwin's finch)	Geospiza_difficilis	SRR1607403	M	1
Coerebinae (Darwin's finch)	Geospiza_magnirostris	SRR1607485	M	1
Coerebinae (Darwin's finch)	Geospiza_magnirostris	SRR1607488	F	1
Coerebinae (Darwin's finch)	Pinaroloxias_inornata	SRR1607512	F	1
Coerebinae (Darwin's finch)	Pinaroloxias_inornata	SRR1607514	M	1
Coerebinae (Darwin's finch)	Platyspiza_crassirostris	SRR1607532	M	1
Coerebinae (Darwin's finch)	Platyspiza_crassirostris	SRR1607541	F	1
Coerebinae	Tiaris_bicolor	SRR1607551	F	1
Coerebinae	Tiaris_bicolor	SRR1607554	M	1
Coerebinae	Loxigilla_noctis	SRR1607474	F	1
Coerebinae	Loxigilla_noctis	SRR1607478	M	1
Coerebinae	Certhidea_olivacea	SRR1607385	F	1
Coerebinae	Certhidea_olivacea	SRR1607390	M	1
Coerebinae	Certhidea_fusca	SRR1607327	M	1
Coerebinae	Certhidea_fusca	SRR1607330	F	1
Sporophilinae	Sporophila melanogaster	SRR5447379	F	2
1	Lamichhaney, Sangeet, et al. "Evolution of Darwin’s finches and their beaks revealed by genome sequencing." Nature518.7539 (2015): 371.
2	Campagna, Leonardo, et al. "Repeated divergent selection on pigmentation genes in a rapid finch radiation." Science advances 3.5 (2017): e1602404.

## Sheet: Table S-3
Table S-3 PCR primers used to validate the ZTR in great tit
ID	Forward	Tm	Reverse	Tm	Length (bp)	Within ZTR
1	GCATCCTTACACATAGCACTCT	62	TTGCTGCCACCAGGTTATT	62	818	Yes
2	CAGCAGGAAGCCACTTTACT	62	GCCATCTAGTCCAACCACTTT	62	852	Yes
3	TTCTCGCTGTGTGATGAGATG	62	GGACCAACTAGGGCAATACAA	62	859	Yes
4	GGTCTTGCAGAGAATGATTTGG	62	AAAGCTCTGCCTGGAGAAA	61	838	Yes
5	CTGAGGCCTTCCACTTTCTC	62	CCTAAGGCATATCCACCCAAG	62	917	Yes
6	CCTTTGCAAACCCACCTAGAA	63	CGTAGGGAATAGTCTCGGCTTA	63	870	Yes
7	CTTTGTCCCTGTGTCCTCATAG	62	AGCAGTCAGTGTTGGACTTC	62	862	Yes
8	GTCAAGTGCCTCCTAACATCTC	62	CCTCCTCTCTCTCTTTCTTCCT	62	980	No
9	CCTGGTGATCCTTGGGTAATC	62	CTGCTCACACCTCTTCCTTATC	62	895	No
10	GTGCCCATTCTAGCCCTATTT	62	TTGTAGGCAGGAGGTTCTTTG	62	857	No

## Sheet: Table S-4
Table S-4 RNA-seq datasets analyzed in this study
Species	Comman name	SRA	Reference
Parus major	Great tit	SRR1847223, SRR1847228, SRR1847415; SRR2170826, SRR2170832	1, 2
Cyanistes caeruleus	Blue tit	PRJNA284903	3
Ficedula albicollis	collared flycatcher	PRJEB2984	4
Columba livia	rock pigeon	PRJEB16136, PRJNA427400	5, 6
Meleagris gallopavo	turkey	PRJNA271731, PRJNA259229	7,8
Gallus gallus	chicken	PRJEB8390, PRJNA381064, PRJNA171809, PRJNA171809	9, 10, 11, 12
Numida meleagris	helmeted guineafowl	PRJNA271731	7
Anser cygnoides	swan goose	PRJNA271731	7
Anas platyrhynchos	mallard duck	PRJNA419583, PRJNA271731	7, 13
Nothoprocta perdicaria	Chilean tinamou	PRJNA433114	14
Anolis carolinensis	great anole	PRJNA78917	15
Reference
1	Laine, Veronika N., et al. "Evolutionary signals of selection on cognition from the great tit genome and methylome." Nature Communications 7 (2016): 10474.
2	Qu, Yanhua, et al. "Ground tit genome reveals avian adaptation to living at high altitudes in the Tibetan plateau." Nature communications 4 (2013): 2071.
3	Mueller, Jakob C., et al. "Characterization of the genome and transcriptome of the blue tit C yanistes caeruleus: polymorphisms, sex‐biased expression and selection signals." Molecular ecology resources 16.2 (2016): 549-561.
4	Uebbing, Severin, et al. "Divergence in gene expression within and between two closely related flycatcher species." Molecular ecology 25.9 (2016): 2015-2028.
5	MacManes, Matthew D., et al. "Widespread patterns of sexually dimorphic gene expression in an avian hypothalamic–pituitary–gonadal (HPG) axis." Scientific reports 7 (2017): 45125.
6	Gazda, Małgorzata A., et al. "Signatures of selection on standing genetic variation underlie athletic and navigational performance in racing pigeons." Molecular biology and evolution 35.5 (2018): 1176-1189.
7	Harrison, Peter W., et al. "Sexual selection drives evolution and rapid turnover of male gene expression." Proceedings of the National Academy of Sciences 112.14 (2015): 4393-4398.
8	Dalloul, Rami A., et al. "Multi-platform next-generation sequencing of the domestic turkey (Meleagris gallopavo): genome assembly and analysis." PLoS biology 8.9 (2010): e1000475.
9	Uebbing, Severin, et al. "Quantitative mass spectrometry reveals partial translational regulation for dosage compensation in chicken." Molecular biology and evolution32.10 (2015): 2716-2725.
10	Marin, Ray, et al. "Convergent origination of a Drosophila-like dosage compensation mechanism in a reptile lineage." Genome research 27.12 (2017): 1974-1987.
11	Ayers, Katie L., et al. "RNA sequencing reveals sexually dimorphic gene expression before gonadal differentiation in chicken and allows comprehensive annotation of the W-chromosome." Genome biology 14.3 (2013): R26.
12	Ayers, Katie L., et al. "Identification of candidate gonadal sex differentiation genes in the chicken embryo using RNA-seq." BMC genomics 16.1 (2015): 704.
13	Zhang, Zebin, et al. "Whole-genome resequencing reveals signatures of selection and timing of duck domestication." GigaScience 7.4 (2018): giy027.
14	Xu, Luohao, et al. "Evolutionary dynamics of sex chromosomes of palaeognathous birds." bioRxiv (2018): 295089.
15	Alföldi, Jessica, et al. "The genome of the green anole lizard and a comparative analysis with birds and mammals." Nature477.7366 (2011): 587.

## Sheet: Table S-5
Table S-5 Divergence rate of the transposed genes measured by pairwise synonymous (dS) and nonnsynonymous (dN) substitution rates between Z/W gametologs
Gene	Species	Z			W			Status
		dS	dN	dN/dS	dS	dN	dN/dS
ANXA1	Red bird-of-paradise	0.003995	0	0.0001	0.003992	0	0.0001	Retained
ALDH1A1	Red bird-of-paradise	0.010218	1e-06	0.0001	0.005625	0.000888	0.15792	Retained
MELK	Great tit	0.007387	0.000751	0.101655	0.005241	0.001507	0.287433	Retained
SLC30A5	Medium ground finch	0.001119	0	0.0001	0.000621	0	0.0001	Retained
CDK7	Medium ground finch	5e-06	0	0.0001	0	2e-06	66.4915	Retained
SERINC5	Medium ground finch	5e-06	0	0.0001	0.002758	0	0.0001	Retained
MTX3	Medium ground finch	0.003784	0.001664	0.439907	0.008356	1e-06	0.0001	Retained
THBS4	Medium ground finch	0.004096	0.000528	0.128935	0.002846	0.001047	0.367974	Pseudogene
